# Supplementary material for: Single Amino Acids as Sole Nitrogen Source for the Production of Lipids and Coenzyme Q by Thraustochytrium sp. RT2316-16
Source: Microorganisms. 2024 Jul 14;12(7):1428. doi: 10.3390/microorganisms12071428 (PMC11279195; doi:10.3390/microorganisms12071428)
Supplement: Supplementary file 1 [file microorganisms-12-01428-s001.zip]

Archive with 1 entries (1 files):
- microorganisms-3079885-supplementary.pdf
